# Supplementary material for: Identification of the Axis β-Catenin–BTK in the Dynamic Adhesion of Chronic Lymphocytic Leukemia Cells to Their Microenvironment
Source: Int J Mol Sci. 2023 Dec 18;24(24):17623. doi: 10.3390/ijms242417623 (PMC10744074; doi:10.3390/ijms242417623)
Supplement: Supplementary file 1 [file ijms-24-17623-s001.zip]

Archive with 1 entries (1 files):
- ijms-2735807-supplementary.pdf
